# Supplementary material for: Differentiation of Human Induced Pluripotent Stem Cells Toward Implantable Chondroprogenitor Cells
Source: Cartilage. 2025 Jul 3:19476035251351713. Online ahead of print. doi: 10.1177/19476035251351713 (PMC12226525; doi:10.1177/19476035251351713)
Supplement: sj-xlsx-3-car-10.1177_19476035251351713 – Supplemental material for Differentiation of Human Induced Pluripotent Stem Cells Toward Implantable Chondroprogenitor Cells [file sj-xlsx-3-car-10.1177_19476035251351713.xlsx]

## Sheet: Sheet1
Supplementary table 3.
Differentially expressed genes in iCHOp monolayer compared to chondrocytes (CHO) monolayer.
Gene Symbol	p-value	q-value	Fold change
FXYD6	0.000002	0.0003	1010
KRT18	0.0000001	0.0001	237
BEX2	0.0002	0.008	148
QPRT	0.0000002	0.0001	56
BEX1	0.001	0.01	42
TUBB2B	0.001	0.01	34
CDKN1C	0.00003	0.003	29
MDK	0.00004	0.003	20
SLC2A1	0.001	0.02	19
CKB	0.0004	0.01	13
SCD	0.001	0.01	13
CRABP2	0.001	0.01	13
MLLT11	0.0003	0.008	6.8
EZR	0.003	0.03	6.0
NDN	0.006	0.04	5.4
TIMM17B	0.00001	0.001	5.1
BEX4	0.00002	0.002	4.9
PJA1	0.00001	0.001	4.4
SSBP3	0.000002	0.0003	4.2
LAPTM4B	0.0001	0.003	4.2
TSPAN6	0.00003	0.003	3.7
SMS	0.008	0.05	3.6
AC135050.6	0.000002	0.0004	3.5
USP11	0.003	0.03	3.5
SLC9A3R1	0.003	0.03	3.4
COL18A1	0.001	0.01	3.4
EBP	0.001	0.02	3.3
TEAD2	0.001	0.02	3.1
HSD17B10	0.0004	0.01	3.1
MAGED2	0.007	0.05	3.1
NSDHL	0.001	0.02	2.9
TSR2	0.0002	0.008	2.8
SNRPN	0.005	0.04	2.8
THOC2	0.000001	0.0003	2.7
NONO	0.00003	0.002	2.7
PIN4	0.00004	0.003	2.6
NXN	0.0003	0.009	2.6
PBDC1	0.001	0.02	2.6
HTATSF1	0.003	0.03	2.5
KHSRP	0.001	0.01	2.5
SMARCA1	0.001	0.01	2.4
NECTIN2	0.0003	0.01	2.4
NR2F6	0.0001	0.003	2.3
BEX3	0.0001	0.007	2.3
MAGEF1	0.008	0.05	2.3
NDUFB11	0.001	0.02	2.2
FDFT1	0.007	0.04	2.2
ATP6V1G1	0.0001	0.004	2.2
CDC34	0.00003	0.003	2.2
JUND	0.001	0.02	2.1
HNRNPH2	0.001	0.02	2.0
TUG1	0.008	0.05	2.0
VMA21	0.001	0.01	2.0
H2AFV	0.002	0.02	2.0
IGF2BP2	0.003	0.03	2.0
PGRMC1	0.0003	0.008	2.0
SNX12	0.0003	0.01	2.0
ARL8A	0.004	0.03	2.0
DDX3X	0.001	0.01	2.0
AHCY	0.002	0.02	1.9
RNF5	0.003	0.03	1.9
DDX17	0.002	0.02	1.9
HMGN3	0.002	0.02	1.9
PLS3	0.006	0.04	1.9
PDHA1	0.0002	0.01	1.8
BCAT1	0.004	0.03	1.8
MAGOH	0.003	0.03	1.8
OTUD5	0.001	0.01	1.8
HMGN1	0.003	0.03	1.8
RBM8A	0.003	0.03	1.8
PTBP1	0.001	0.01	1.7
SVBP	0.002	0.02	1.7
RAD21	0.003	0.03	1.7
SFPQ	0.006	0.04	1.7
HNRNPA0	0.001	0.02	1.7
CTNNB1	0.0003	0.009	1.7
GOT1	0.003	0.03	1.7
NCBP2-AS2	0.003	0.03	1.7
CHD4	0.0002	0.007	1.7
YTHDF1	0.001	0.02	1.6
HDAC1	0.005	0.04	1.6
KHDRBS1	0.002	0.02	1.6
MIDN	0.008	0.05	1.6
SF1	0.006	0.04	1.6
BLMH	0.004	0.03	1.5
NBDY	0.003	0.03	1.5
MMGT1	0.002	0.02	1.5
MRPS7	0.007	0.04	1.5
KLHDC3	0.001	0.02	1.5
HNRNPA1	0.003	0.03	1.5
USP22	0.007	0.04	1.5
TUSC2	0.003	0.03	1.4
SUPT4H1	0.0004	0.01	1.4
ATXN10	0.003	0.03	1.3
DNTTIP1	0.003	0.03	1.3
SNW1	0.001	0.01	1.3
PEBP1	0.006	0.04	1.3
UQCRC2	0.006	0.04	0.8
RNF114	0.0004	0.01	0.7
RPL14	0.008	0.05	0.7
RPL35A	0.003	0.03	0.7
EIF3I	0.001	0.02	0.7
MALSU1	0.004	0.03	0.7
PPCS	0.004	0.03	0.7
TOMM70	0.0004	0.01	0.7
TMEM219	0.004	0.03	0.7
AHCYL1	0.001	0.01	0.7
ZDHHC7	0.006	0.04	0.6
COPS8	0.003	0.03	0.6
CLPP	0.003	0.03	0.6
TFG	0.004	0.03	0.6
PICALM	0.0005	0.01	0.6
LAPTM4A	0.003	0.03	0.6
SOD1	0.002	0.02	0.6
RPS13	0.003	0.03	0.6
UQCRB	0.0004	0.01	0.6
PSMG3	0.004	0.03	0.6
GTF2E2	0.002	0.02	0.6
RPS23	0.002	0.02	0.6
MTDH	0.004	0.03	0.6
RPLP1	0.006	0.04	0.6
CNIH1	0.001	0.02	0.6
FAU	0.0001	0.01	0.6
RPL36	0.008	0.05	0.6
RPS21	0.004	0.03	0.6
MAPKAPK2	0.002	0.02	0.6
SNHG6	0.004	0.03	0.6
EEF2	0.005	0.04	0.6
RPL9P9	0.002	0.02	0.6
AP3S1	0.001	0.02	0.6
CAPZA1	0.007	0.04	0.6
RPS8	0.001	0.02	0.6
RPL13	0.004	0.03	0.6
FKBP2	0.004	0.03	0.6
RPS16	0.003	0.03	0.6
RPS27AP16	0.006	0.04	0.6
TPD52L2	0.001	0.02	0.6
RPLP2	0.002	0.02	0.6
RPL19	0.0001	0.01	0.6
NUDT2	0.006	0.04	0.6
PDCD5	0.003	0.03	0.6
RPL37A	0.003	0.03	0.6
MRPL18	0.003	0.03	0.5
RPS13P2	0.007	0.04	0.5
RPL32	0.002	0.02	0.5
RPL7A	0.001	0.02	0.5
LRRC75A-AS1	0.004	0.03	0.5
ACTR2	0.007	0.04	0.5
MRPL36	0.007	0.05	0.5
SMIM20	0.002	0.02	0.5
AP001324.1	0.002	0.02	0.5
RAB12	0.0004	0.01	0.5
RRAGA	0.002	0.02	0.5
RPS25	0.001	0.02	0.5
RPS12	0.004	0.03	0.5
RHOG	0.004	0.03	0.5
NAA20	0.001	0.01	0.5
RPL28	0.002	0.02	0.5
SRI	0.0005	0.01	0.5
NDUFB1	0.004	0.03	0.5
MT-ATP6	0.005	0.04	0.5
RPS6	0.002	0.02	0.5
C6orf48	0.0002	0.01	0.5
RPL27	0.001	0.02	0.5
MPG	0.006	0.04	0.5
TMEM109	0.002	0.02	0.5
RPL27A	0.002	0.02	0.5
TOMM7	0.001	0.02	0.5
PEA15	0.002	0.02	0.5
OAZ1	0.002	0.02	0.5
ZFAS1	0.008	0.05	0.5
DNPH1	0.0003	0.01	0.5
JTB	0.001	0.01	0.5
DYNLT1	0.006	0.04	0.5
RPLP0	0.005	0.04	0.5
B4GALT2	0.004	0.03	0.5
FLNA	0.003	0.03	0.4
AC073861.1	0.004	0.03	0.4
HDLBP	0.002	0.02	0.4
TALDO1	0.0002	0.01	0.4
TPM4	0.001	0.01	0.4
PTP4A2	0.004	0.03	0.4
RPL12	0.004	0.03	0.4
CISD1	0.00003	0.00	0.4
ATP5E	0.003	0.03	0.4
TMSB10	0.002	0.02	0.4
HADHA	0.001	0.02	0.4
AKR1B1	0.0004	0.01	0.4
MYH9	0.001	0.02	0.4
TRIP6	0.004	0.03	0.4
COMMD6	0.005	0.04	0.4
CHCHD2	0.0001	0.004	0.4
PSME1	0.007	0.04	0.4
NDUFAF2	0.000001	0.0003	0.4
GPX1	0.006	0.04	0.4
EEF1B2	0.002	0.02	0.4
IFITM3	0.007	0.04	0.4
SLC38A2	0.005	0.04	0.4
TPT1	0.003	0.03	0.4
POLR2L	0.006	0.04	0.4
CAPG	0.006	0.04	0.4
RAB13	0.002	0.02	0.4
SSR3	0.002	0.02	0.4
RTN4	0.006	0.04	0.4
TRAM1	0.006	0.04	0.4
RABAC1	0.007	0.04	0.4
TWF2	0.004	0.03	0.4
DSTN	0.001	0.02	0.4
SRM	0.000	0.01	0.4
NENF	0.007	0.04	0.4
CYB5R3	0.0002	0.007	0.4
ACADVL	0.0004	0.01	0.3
SHC1	0.001	0.01	0.3
ANXA5	0.003	0.03	0.3
ACTN1	0.001	0.02	0.3
HADHB	0.001	0.01	0.3
VKORC1	0.0004	0.01	0.3
MRPL24	0.002	0.02	0.3
RPS28	0.001	0.01	0.3
RPS27L	0.0002	0.01	0.3
TXN	0.005	0.04	0.3
UGDH	0.001	0.02	0.3
PLIN3	0.001	0.02	0.3
TAGLN2	0.005	0.04	0.3
CD63	0.005	0.04	0.3
ANXA2	0.005	0.03	0.3
DRAP1	0.0005	0.01	0.3
HLA-A	0.000004	0.00	0.3
ZFP36L2	0.007	0.04	0.3
MXRA8	0.002	0.02	0.2
HLA-E	0.002	0.02	0.2
FSTL1	0.0000001	0.0001	0.2
SH3BGRL3	0.001	0.01	0.2
HIF1A	0.00002	0.002	0.2
RPL22L1	0.001	0.01	0.2
IFI27L2	0.00004	0.003	0.2
TIMP1	0.002	0.02	0.2
FTL	0.003	0.03	0.2
CD59	0.0001	0.007	0.2
FAM129B	0.000005	0.001	0.2
COL6A1	0.001	0.02	0.1
FTH1	0.0001	0.005	0.1
IFITM2	0.001	0.01	0.1
VIM	0.0001	0.003	0.1
COL1A1	0.002	0.02	0.1
COL1A2	0.0002	0.008	0.1
MT2A	0.0002	0.007	0.1
HTRA1	0.0002	0.007	0.1
FN1	0.001	0.01	0.1
CDKN1A	0.0001	0.003	0.1
LGALS1	0.006	0.04	0.1
IGFBP4	0.000002	0.0003	0.03
S100A6	0.0004	0.01	0.02
